# Supplementary material for: Socioeconomic inequalities in distance to and participation in a community-based running and walking activity: A longitudinal ecological study of parkrun 2010 to 2019
Source: Health Place. 2021 Sep;71:102626. doi: 10.1016/j.healthplace.2021.102626 (PMC8522482; doi:10.1016/j.healthplace.2021.102626)
Supplement: Multimedia component 1 [file mmc1.xml]

<?xml version="1.0" encoding="UTF-8" standalone="no"?><data:data><datasets><author>rasmith3@sheffield.ac.uk</author><type>0</type><dataset><value>3</value><reason>Other (please explain)</reason><comments>Tried link our GitHub repository but got the following warning: "This service is not available right now. Please proceed with submitting your manuscript and return to this service later"</comments></dataset></datasets></data:data>
